# Supplementary material for: Differential Proteomics of Helicobacter pylori Isolates from Gastritis, Ulcer, and Cancer Patients: First Study from Northwest Pakistan
Source: Medicina (Kaunas). 2022 Aug 28;58(9):1168. doi: 10.3390/medicina58091168 (PMC9500814; doi:10.3390/medicina58091168)
Supplement: Supplementary file 1 [file medicina-58-01168-s001.zip]

Archive with 1 entries (1 files):
- medicina-1799329-supplementary.pdf
